# Supplementary material for: Leaf nitrogen and phosphorus stoichiometry of the halophytes across China
Source: Front Plant Sci. 2023 Oct 4;14:1276699. doi: 10.3389/fpls.2023.1276699 (PMC10582939; doi:10.3389/fpls.2023.1276699)
Supplement: Supplementary file 3 [file Table_1.xlsx]

## Sheet: Sheet1
	Title	Author	Year	Species	Family	Sampling area	Habitat type	Location area	Longtitude	Latitude	Altitude(m)	MAT(Mean annual temperature)	MAP(Mean annual precipitation)	Acidity (pH value) of the soil	Soil salinity(mg/g)	SOC(mg/g)	TN(mg/g)	TP(mg/g)	TN/TP	N (mg/g)	P (mg/g)	average N (mg/g)	average P (mg/g)	average N:P	Euhalophyte/Recretohalophyte/Pseudohalophyte	shurb,herb,or tree	dicotyledon/monocotyledon	C3/C4 herb
1	Ecological stoichiometry characteristics of two species of halophytes and their habitat soil under different moisture-fertilization gradients	Abdurahman	2015	Apocynum venetum	Apocynaceae	Aibihu, Xinjiang	Arid inland basin	Salt lake shore	83.23	44.84		7.8	90.9	8.37	6.01	7.23	0.42	0.55	0.763636	14.6	0.57	14.6	0.57	25.614	Pseudohalophyte	shrub	dicotyledon
				Apocynum venetum	Apocynaceae	Aibihu, Xinjiang	Arid inland basin	Salt lake shore	83.23	44.84		7.8	90.9	8	4.03	3.81	0.19	0.49	0.387755	11.12	1.19	11.12	1.19	9.34454	Pseudohalophyte	shrub	dicotyledon
				Apocynum venetum	Apocynaceae	Aibihu, Xinjiang	Arid inland basin	Salt lake shore	83.23	44.84		7.8	90.9	7.95	2.73	3.41	0.16	0.31	0.516129	13.33	2	13.33	2	6.665	Pseudohalophyte	shrub	dicotyledon
				Kalidium foliatum	Chenopodiaceae	Aibihu, Xinjiang	Arid inland basin	Salt lake shore	83.23	44.84		7.8	90.9	8.36	4.2	2.92	0.22	0.48	0.458333	28.94	1.08	28.94	1.08	26.7963	Euhalophyte	shrub	dicotyledon
				Kalidium foliatum	Chenopodiaceae	Aibihu, Xinjiang	Arid inland basin	Salt lake shore	83.23	44.84		7.8	90.9	7.87	4.14	3.45	0.26	0.44	0.590909	29.24	1.06	29.24	1.06	27.5849	Euhalophyte	shrub	dicotyledon
				Kalidium foliatum	Chenopodiaceae	Aibihu, Xinjiang	Arid inland basin	Salt lake shore	83.23	44.84		7.8	90.9	8.05	4.24	5.01	0.28	0.39	0.717949	38.67	2.22	38.67	2.22	17.4189	Euhalophyte	shrub	dicotyledon
2	A study on ecological stoichiometry of plants on lakeside zone of Wuliangsuhai Lake	Bao et al.,	2014	Elaeagnus angustifolia(E. Turcomanica)	Elaeagnaceae	Bayanzhuoer, Neimenggu	Arid inland basin	Salt lake shore	108.94	40.95	1012.72	6.6	215							23.06	2.39	23.06	2.39	9.64854	Pseudohalophyte	shrub	dicotyledon
				Kalidium foliatum	Chenopodiaceae	Bayanzhuoer, Neimenggu	Arid inland basin	Salt lake shore	108.94	40.95	1014.3	6.6	215	8.691	20.46	7.5	1.33	0.66	2.01515	29.34	2.04	29.34	2.04	14.3824	Euhalophyte	shrub	dicotyledon
				Nitraria tangutorum	Zygophyllaceae	Bayanzhuoer, Neimenggu	Arid inland basin	Salt lake shore	108.94	40.95	1014.3	6.6	215	8.691	20.46	7.5	1.33	0.66	2.01515	29.55	2.03	29.55	2.03	14.5567	Euhalophyte	shrub	dicotyledon
				Phragmites communis	Gramineae	Bayanzhuoer, Neimenggu	Arid inland basin	Salt lake shore	108.94	40.95	1012.19	6.6	215	8.04	9.11	6.86	1.07	0.78	1.37179	36.91	2.39	36.91	2.39	15.4435	Pseudohalophyte	herb	monocotyledon	C3
				Tamarix chinensis	Tamaricaceae	Bayanzhuoer, Neimenggu	Arid inland basin	Salt lake shore	108.94	40.95	1012.72	6.6	215							43.22	1.23	43.22	1.23	35.1382	Recretohalophyte	shrub	dicotyledon
3	The ecophysiological characteristics of Pemphis acidula, a tropical beach plant	Cao et al.,	2017	Pemphis acidula	Lythraceae	Dongdao, Xishaqundao	Tropically coastal saline soil region	Seaside	112.73	16.67	4.5	26.5	1500	7.75		5.519	0.246	1.367	0.179956	5.656	2.033	5.656	2.033	2.7821	Recretohalophyte	shrub	dicotyledon
4	Research on the water use efficiency and foliar nutrient status of Populus euphratica and Tamarix ramosissima in the extreme arid region of China	Cao et al.,	2011	Populus euphratica	Salicaceae	Ejina oasis, Xinjiang	Arid inland basin	Desert	101.04	41.83		8.2	39.8							15.1	0.97	15.1	0.97	15.567	Recretohalophyte	tree	dicotyledon
				Tamarix ramosissima	Tamaricaceae	Ejina oasis, Xinjiang	Arid inland basin	Desert	101.04	41.83		8.2	39.8							14.4	0.65	14.4	0.65	22.1538	Recretohalophyte	shrub	dicotyledon
5	Status of foliar nutrients in Populus euphratica desert riparian forest in Northwestern China	Cao et al.,	2011	Populus euphratica	Salicaceae	Ejina oasis, Xinjiang	Arid inland basin	Desert	101.04	41.83	983.2	8.2	39.8			1.02	0.16			15.18	0.97	15.18	0.97	15.6495	Recretohalophyte	tree	dicotyledon
6	Characteristics of plant leaf nitrogen and phosphorus stoichiometry in relation to soil nitrogen and phosphorus concentrations in Songnen Plain meadow	Ding et al.,	2011	Aneurolepidium chinense	Gramineae	Songnen plain, Jilin	Plain area	Meadow	124.71	46.14	151	3.95	426.5							12	1.4	12	1.4	8.57143	Pseudohalophyte	herb	monocotyledon	C3
				Phragmites communis	Gramineae	Songnen plain, Jilin	Plain area	Meadow	124.71	46.14	151	3.95	426.5							13.5	1.25	13.5	1.25	10.8	Pseudohalophyte	herb	monocotyledon	C3
7	C: N: P stoichiometry in roots, stems, and leaves of four mangrove species	Fan et al.,	2019	Acanthus ilicifolius	Acanthaceae	Yunxiaoxian, Fujian	Tropically coastal saline soil region	Seaside	117.45	23.91		21.2	1714.5							23.91	4.24	23.91	4.24	5.63915	Recretohalophyte	shrub	dicotyledon
				Aegiceras corniculatum	Myrsinaceae	Yunxiaoxian, Fujian	Tropically coastal saline soil region	Seaside	117.45	23.91		21.2	1714.5							16.82	1.55	16.82	1.55	10.8516	Recretohalophyte	shrub	dicotyledon
				Bruguiera gymnorrhiza	Rhizophoraceae	Yunxiaoxian, Fujian	Tropically coastal saline soil region	Seaside	117.45	23.91		21.2	1714.5							19.35	1.56	19.35	1.56	12.4038	Recretohalophyte	shrub	dicotyledon
				Kandelia candel	Rhizophoraceae	Yunxiaoxian, Fujian	Tropically coastal saline soil region	Seaside	117.45	23.91		21.2	1714.5							25.55	1.78	25.55	1.78	14.3539	Recretohalophyte	shrub	dicotyledon
8	Seasonal variations in C, N and P stoichiometry of Spartina alterniflora	Fan et al.,	2019	Spartina alterniflora	Gramineae	Jiaozhouwan, Shandong	Coastal saline soil region	Seaside	120.23	36.13		12.2	775.6							5.7	1.41	5.7	1.41	4.04255	Recretohalophyte	herb	monocotyledon	C4
9	Studies on leaf traits of alashan desert plants	Fu	2012	Aneurolepidium chinense	Gramineae	Songnen plain, Heilongjiang	Plain area	Meadow	124.5	46.09					9.3		1.93	0.34	5.67647	19.9	1.32	19.9	1.32	15.0758	Pseudohalophyte	herb	monocotyledon	C3
				Aneurolepidium chinense	Gramineae	Songnen plain, Jilin	Plain area	Meadow	123.76	45.36		4.5	400			11.32	1.21	0.31	3.90323	21.86	1.6	21.86	1.6	13.6625	Pseudohalophyte	herb	monocotyledon	C3
				Aneurolepidium chinense	Gramineae	Songnen plain, Jilin	Plain area	Meadow	123.76	45.36		4.5	400			15.45	1.61	0.36	4.47222	19.21	1.88	19.21	1.88	10.2181	Pseudohalophyte	herb	monocotyledon	C3
				Aneurolepidium chinense	Gramineae	Songnen plain, Jilin	Plain area	Meadow	123.76	45.36		4.5	400			12.96	1.35	0.27	5	21.49	1.39	21.49	1.39	15.4604	Pseudohalophyte	herb	monocotyledon	C3
				Aneurolepidium chinense	Gramineae	Songnen plain, Jilin	Plain area	Meadow	123.76	45.36		4.5	400			9.48	0.99	0.31	3.19355	19.33	1.1	19.33	1.1	17.5727	Pseudohalophyte	herb	monocotyledon	C3
				Aneurolepidium chinense	Gramineae	Songnen plain, Jilin	Plain area	Meadow	123.76	45.36		4.5	400			8.45	0.96	0.3	3.2	19.19	1.24	19.19	1.24	15.4758	Pseudohalophyte	herb	monocotyledon	C3
				Aneurolepidium chinense	Gramineae	Songnen plain, Jilin	Plain area	Meadow	123.76	45.36		4.5	400			10.63	1.21	0.31	3.90323	27.75	1.88	27.75	1.88	14.7606	Pseudohalophyte	herb	monocotyledon	C3
				Aneurolepidium chinense	Gramineae	Inner Mongolia Grassland Ecosystem Research Station	Plain area	Meadow	116.7	43.63		1.1	345							14.99	1.24	14.99	1.24	12.0887	Pseudohalophyte	herb	monocotyledon	C3
				Aneurolepidium chinense	Gramineae	Inner Mongolia Grassland Ecosystem Research Station	Plain area	Meadow	116.7	43.63		1.1	345			19	1.8	0.3	6	12.64	1.07	12.64	1.07	11.8131	Pseudohalophyte	herb	monocotyledon	C3
				Aneurolepidium chinense	Gramineae	Inner Mongolia Grassland Ecosystem Research Station	Plain area	Meadow	116.7	43.63		1.1	345			20.7	2	0.4	5	13.36	1.09	13.36	1.09	12.2569	Pseudohalophyte	herb	monocotyledon	C3
				Aneurolepidium chinense	Gramineae	Inner Mongolia Grassland Ecosystem Research Station	Plain area	Meadow	116.7	43.63		1.1	345			22.2	2.2	0.3	7.33333	15.59	1.25	15.59	1.25	12.472	Pseudohalophyte	herb	monocotyledon	C3
				Aneurolepidium chinense	Gramineae	Inner Mongolia Grassland Ecosystem Research Station	Plain area	Meadow	116.7	43.63		1.1	345			23.7	2.3	0.3	7.66667	15.35	1.27	15.35	1.27	12.0866	Pseudohalophyte	herb	monocotyledon	C3
				Aneurolepidium chinense	Gramineae	Inner Mongolia Grassland Ecosystem Research Station	Plain area	Meadow	116.7	43.63		1.1	345			25.2	2.6	0.3	8.66667	17.99	1.53	17.99	1.53	11.7582	Pseudohalophyte	herb	monocotyledon	C3
				Aneurolepidium chinense	Gramineae	Inner Mongolia grassland	Plain area	Meadow	115.93	45.74	1150	-0.1	270							18.62	1.22	18.62	1.22	15.2623	Pseudohalophyte	herb	monocotyledon	C3
				Aneurolepidium chinense	Gramineae	Inner Mongolia Grassland Ecosystem Research Station	Plain area	Meadow	116.7	43.63	1250	0.3	345		7.5	18.9	1.9	0.4	4.75	17.5	1.2	17.5	1.2	14.5833	Pseudohalophyte	herb	monocotyledon	C3
				Ceratoides latens	Chenopodiaceae	Alashan desert, Xinjiang	Arid inland basin	Desert												23.88	1.43	23.88	1.43	16.6993	Pseudohalophyte	shrub	dicotyledon
				Ceratoides latens	Chenopodiaceae	Alashan desert, Xinjiang	Arid inland basin	Desert	105.57	39.08	1360	8	115							34.9	1.55	34.9	1.55	22.5161	Pseudohalophyte	shrub	dicotyledon
				Halogeton glomeratus	Chenopodiaceae	Alashan desert, Xinjiang	Arid inland basin	Desert												21.92	2.81	21.92	2.81	7.80071	Euhalophyte	herb	dicotyledon	C4
				Lycium ruthenicum	Solanaceae	Alashan desert, Xinjiang	Arid inland basin	Desert												28.48	1.42	28.48	1.42	20.0563	Euhalophyte	shrub	dicotyledon
				Nitraria sibirica	Zygophyllaceae	Alashan desert, Xinjiang	Arid inland basin	Desert												25.65	1.33	25.65	1.33	19.2857	Euhalophyte	shrub	dicotyledon
				Nitraria tangutorum	Zygophyllaceae	Alashan desert, Xinjiang	Arid inland basin	Desert												27.9	1.56	27.9	1.56	17.8846	Euhalophyte	shrub	dicotyledon
				Nitraria tangutorum	Zygophyllaceae	Alashan desert, Xinjiang	Arid inland basin	Desert	105.57	39.08	1360	8	115							38.86	1.55	38.86	1.55	25.071	Euhalophyte	shrub	dicotyledon
				Reaumuria soongorica	Tamaricaceae	Alashan desert, Xinjiang	Arid inland basin	Desert												22.37	1.85	22.37	1.85	12.0919	Recretohalophyte	shrub	dicotyledon
				Reaumuria soongorica	Tamaricaceae	Alashan desert, Xinjiang	Arid inland basin	Desert	105.57	39.08	1360	8	115							34.09	1.07	34.09	1.07	31.8598	Recretohalophyte	shrub	dicotyledon
10	Ecological stoichiometry characteristics in the soil under crown and leaves of two desert halophytes with soil salinity gradients in Ebinur Lake Basin	Gong et al.,	2017	Alhagi pseudalhagi	Leguminosae	Aibihu, Xinjiang	Arid inland basin	Salt lake shore	83.57	44.63		7.8	90.9	7.77	6.12	1.49	0.2	0.39	0.512821	25.94	1.22	25.94	1.22	21.2623	Pseudohalophyte	shrub	dicotyledon
				Alhagi pseudalhagi	Leguminosae	Aibihu, Xinjiang	Arid inland basin	Salt lake shore	83.57	44.64		7.8	90.9	8.19	4.23	17.72	0.3	0.49	0.612245	16.81	1.17	16.81	1.17	14.3675	Pseudohalophyte	shrub	dicotyledon
				Alhagi pseudalhagi	Leguminosae	Aibihu, Xinjiang	Arid inland basin	Salt lake shore	83.56	44.64		7.8	90.9	7.97	2.97	1.64	0.25	0.35	0.714286	15.05	1.63	15.05	1.63	9.23313	Pseudohalophyte	shrub	dicotyledon
				Nitraria tangutorum	Zygophyllaceae	Aibihu, Xinjiang	Arid inland basin	Salt lake shore	83.57	44.63		7.8	90.9	8.36	8.61	12.01	0.97	0.24	4.04167	11.89	1.38	11.89	1.38	8.61594	Euhalophyte	shrub	dicotyledon
				Nitraria tangutorum	Zygophyllaceae	Aibihu, Xinjiang	Arid inland basin	Salt lake shore	83.56	44.62		7.8	90.9	8.47	5.98	5.35	0.4	0.11	3.63636	7.08	0.99	7.08	0.99	7.15152	Euhalophyte	shrub	dicotyledon
11	Nutrient levels within leaves, stems, and roots of the xeric species Reaumuria soongorica in relation to geographical, climatic, and soil conditions	He et al.,	2015	Reaumuria soongorica	Tamaricaceae	Northwest China	Ningmeng plateau	Desert				7.6	141.2							10.6	0.73	10.6	0.73	14.5205	Recretohalophyte	shrub	dicotyledon
12	Foliar nutrient resorption responses of three life-form plants to water and nitrogen additions in a temperate desert	Huang et al.,	2018	Ceratocarpus arenarius	Chenopodiaceae	Fukang statiom, Xinjiang	Arid inland basin	Desert	87.93	44.28	475	6.6	160							29.14	1.28	29.14	1.28	22.7656	Recretohalophyte	herb	dicotyledon	C3
13	Foliar nutrient resorption responses of three life-form plants to water and nitrogen additions in a temperate desert	Huang et al.,	2018	Haloxylon ammodendron	Chenopodiaceae	Fukang statiom, Xinjiang	Arid inland basin	Desert	87.93	44.28	475	6.6	160							17.23	0.81	17.23	0.81	21.2716	Euhalophyte	shrub	dicotyledon
				Salsola collina	Chenopodiaceae	Fukang statiom, Xinjiang	Arid inland basin	Desert	87.93	44.28	475	6.6	160							21.51	1.62	21.51	1.62	13.2778	Euhalophyte	herb	dicotyledon	C4
14	Plant nutrient dynamics and stoichiometric homeostasis of invasive species Spartina alterniflora and native Cyperus malaccensis var. brevifolius in the Minjiang River estuarine wetlands	Jiang et al.,	2017	Spartina alterniflora	Gramineae	Fuzhou, Fujian	Coastal saline soil region	Seaside	119.63	26.35		19.3	1346							18.38	0.86	18.38	0.86	21.3721	Recretohalophyte	herb	monocotyledon	C4
15	Stoichiometric characteristics of fresh leaves in several typical desert plants at the hinterland of klimakan desert	Jin et al.,	2013	Elaeagnus angustifolia(E. Turcomanica)	Elaeagnaceae	Taklimakan desert, Xinjiang	Arid inland basin	Desert	83.6	38.02	1106		50							27.01	1.71	27.01	1.71	15.7953	Pseudohalophyte	shrub	dicotyledon
				Halimodendron halodendron	Leguminosae	Taklimakan desert, Xinjiang	Arid inland basin	Desert	83.6	38.02	1106		50							39.72	2.11	39.72	2.11	18.8246	Pseudohalophyte	shrub	dicotyledon
				Haloxylon ammodendron	Chenopodiaceae	Taklimakan desert, Xinjiang	Arid inland basin	Desert	83.6	38.02	1106		50							39.81	1.97	39.81	1.97	20.2081	Euhalophyte	shrub	dicotyledon
				Populus euphratica	Salicaceae	Taklimakan desert, Xinjiang	Arid inland basin	Desert	83.6	38.02	1106		50							23.76	1.44	23.76	1.44	16.5	Recretohalophyte	tree	dicotyledon
				Populus pruinosa	Salicaceae	Taklimakan desert, Xinjiang	Arid inland basin	Desert	83.6	38.02	1106		50							28.25	1.31	28.25	1.31	21.5649	Recretohalophyte	tree	dicotyledon
				Tamarix chinensis	Tamaricaceae	Taklimakan desert, Xinjiang	Arid inland basin	Desert	83.6	38.02	1106		50							18.04	0.98	18.04	0.98	18.4082	Recretohalophyte	shrub	dicotyledon
16	Plant population dynamics and ecological stoichiometry of Mangrove in Beilun Estuary in Guangxi	Li	2017	Aegiceras corniculatum	Myrsinaceae	Fanggang, Guangxi	Tropically coastal saline soil region	Seaside	108.14	21.57		22.3	2220.5							11.33	1.16	11.33	1.16	9.76724	Recretohalophyte	shrub	dicotyledon
				Avicennia marina	Verbenaceae	Fanggang, Guangxi	Tropically coastal saline soil region	Seaside	108.14	21.57		22.3	2220.5							19.73	2.31	19.73	2.31	8.54113	Recretohalophyte	shrub	dicotyledon
				Bruguiera gymnorrhiza	Rhizophoraceae	Fanggang, Guangxi	Tropically coastal saline soil region	Seaside	108.14	21.57		22.3	2220.5			28.17	1.15	0.25	4.6	10.92	0.89	10.92	0.89	12.2697	Recretohalophyte	shrub	dicotyledon
				Kandelia candel	Rhizophoraceae	Fanggang, Guangxi	Tropically coastal saline soil region	Seaside	108.14	21.57		22.3	2220.5							13.28	1.29	13.28	1.29	10.2946	Recretohalophyte	shrub	dicotyledon
17	The stoichiometric characteristics of C, N, P for artificial plants and soil in the hinterland of Taklimakan Desert	Li et al.,	2013	Limonium gmelinill	Plumbaginaceae	Tazhong, Xinjiang	Arid inland basin	Desert	83.4	38.58										27.7	4.1	27.7	4.1	6.7561	Recretohalophyte	herb	dicotyledon	C3
18	Characteristics of C, N, P, and their response to soil water and salt in leaves of Lycium ruthenicum in the lower reaches of the Heihe River	Li et al.,	2019	Lycium ruthenicum	Solanaceae	Ejinaqi, Neimenggu	Arid inland basin	Desert	101.02	42.04	950	8.77	37.4		0.9					13.21	4.01	13.21	4.01	3.29426	Euhalophyte	shrub	dicotyledon
				Lycium ruthenicum	Solanaceae	Ejinaqi, Neimenggu	Arid inland basin	Desert	101.03	42.04	950	8.77	37.4		3.77					14.43	3.13	14.43	3.13	4.61022	Euhalophyte	shrub	dicotyledon
				Lycium ruthenicum	Solanaceae	Ejinaqi, Neimenggu	Arid inland basin	Desert	101.05	42.05	950	8.77	37.4		3.78					12.47	0.98	12.47	0.98	12.7245	Euhalophyte	shrub	dicotyledon
				Lycium ruthenicum	Solanaceae	Ejinaqi, Neimenggu	Arid inland basin	Desert	101.05	42.02	950	8.77	37.4		4.79					16.94	1.21	16.94	1.21	14	Euhalophyte	shrub	dicotyledon
				Lycium ruthenicum	Solanaceae	Ejinaqi, Neimenggu	Arid inland basin	Desert	101.04	42.05	950	8.77	37.4		9.01					9.83	0.82	9.83	0.82	11.9878	Euhalophyte	shrub	dicotyledon
				Lycium ruthenicum	Solanaceae	Ejinaqi, Neimenggu	Arid inland basin	Desert	101.28	42.04	950	8.77	37.4		1.09					15.07	1.54	15.07	1.54	9.78571	Euhalophyte	shrub	dicotyledon
				Lycium ruthenicum	Solanaceae	Ejinaqi, Neimenggu	Arid inland basin	Desert	101.01	42.12	950	8.77	37.4		8.11					15.19	5.4	15.19	5.4	2.81296	Euhalophyte	shrub	dicotyledon
				Lycium ruthenicum	Solanaceae	Ejinaqi, Neimenggu	Arid inland basin	Desert	101	42.11	950	8.77	37.4		8.95					8.23	2.82	8.23	2.82	2.91844	Euhalophyte	shrub	dicotyledon
19	Seasonal variations in C, N, and P stoichiometry of roots, stems, and leaves of Phragmites australis in the Keriya Oasis	Li et al.,	2016	Phragmites communis	Gramineae	Keriya oasis, Xinjiang	Arid inland basin	Desert	81.58	36.98		12.4	44.7	8.72		1.72	0.15			14.02	1.04	14.02	1.04	13.4808	Pseudohalophyte	herb	monocotyledon	C3
20	Ecological stoichiometric characteristics of typical halophytes under different salinity gradients in the Yellow River Delta	Liu	2021	Aeluropus littoralis	Gramineae	Dongying, Shandong	Coastal saline soil region	Seaside	118.58	37.92		12.5	660		1.63	19.6	0.38	0.61	0.622951	15.04	1.45	15.04	1.45	10.3724	Recretohalophyte	herb	monocotyledon	C3
				Aeluropus littoralis	Gramineae	Dongying, Shandong	Coastal saline soil region	Seaside	118.73	38.02		12.5	660		3.88	24.13	0.62	0.67	0.925373	17.3	1.19	17.3	1.19	14.5378	Recretohalophyte	herb	monocotyledon	C3
				Phragmites communis	Gramineae	Dongying, Shandong	Coastal saline soil region	Seaside	118.58	37.92		12.5	660		1.63	23.4	0.52	0.65	0.8	18.73	1.21	18.73	1.21	15.4793	Pseudohalophyte	herb	monocotyledon	C4
				Phragmites communis	Gramineae	Dongying, Shandong	Coastal saline soil region	Seaside	118.73	38.02		12.5	660		3.88	20.24	0.54	0.68	0.794118	20.22	1.19	20.22	1.19	16.9916	Pseudohalophyte	herb	monocotyledon	C4
				Phragmites communis	Gramineae	Dongying, Shandong	Coastal saline soil region	Seaside	118.6	37.99		12.5	660		7.26	14.78	0.15	0.6	0.25	18.88	1.03	18.88	1.03	18.3301	Pseudohalophyte	herb	monocotyledon	C4
				Suaeda glauca	Gramineae	Dongying, Shandong	Coastal saline soil region	Seaside	118.58	37.92		12.5	660		1.63	19.64	0.48	0.65	0.738462	29.99	2.46	29.99	2.46	12.1911	Euhalophyte	herb	dicotyledon	C3
				Suaeda glauca	Gramineae	Dongying, Shandong	Coastal saline soil region	Seaside	118.73	38.02		12.5	660		3.88	18.29	0.32	0.64	0.5	26.38	1.29	26.38	1.29	20.4496	Euhalophyte	herb	dicotyledon	C3
				Suaeda glauca	Gramineae	Dongying, Shandong	Coastal saline soil region	Seaside	118.6	37.99		12.5	660		7.26	17.19	0.33	0.61	0.540984	10.5	0.76	10.5	0.76	13.8158	Euhalophyte	herb	dicotyledon	C3
				Tamarix chinensis	Tamaricaceae	Dongying, Shandong	Coastal saline soil region	Seaside	118.6	37.99		12.5	660		7.26	14.71	0.28	0.61	0.459016	25.25	1.83	25.25	1.83	13.7978	Recretohalophyte	shrub	dicotyledon
21	Carbon, nitrogen and phosphorus content and ecological stoichiometric characteristics of the Jiaozhou Bay Wetland Ecosystem	Liu	2014	Spartina anglica	Gramineae	Jiaozhouwan, Shandong	Coastal saline soil region	Seaside	120.15	36.19	2.5					11.76	1.24			12.11	4.36	12.11	4.36	2.77752	Recretohalophyte	herb	monocotyledon	C4
				Suaeda glauca	Chenopodiaceae	Jiaozhouwan, Shandong	Coastal saline soil region	Seaside	120.13	36.2	2.5					7.36	1.1	0.75	1.46667	9.67	1.92	9.67	1.92	5.03646	Euhalophyte	herb	dicotyledon	C3
				Phragmites communis	Gramineae	Jiaozhouwan, Shandong	Coastal saline soil region	Seaside	120.12	36.23	2.5							0.66		37.11	3.57	37.11	3.57	10.395	Pseudohalophyte	herb	monocotyledon	C3
22	Nutrients absorption and cumulation in typical edificatos of seashell islands in Yellow River Delta. Research of Soil and Water Conservation	Liu et al.,	2010	Limonium bicolor	Plumbaginaceae	Wudixian, Shangdong	Coastal saline soil region	Seaside	117.94	38.39										7.19	0.44	7.19	0.44	16.3409	Recretohalophyte	herb	dicotyledon	C3
				Messerschmidia sibirica	Boraginaceae	Wudixian, Shangdong	Coastal saline soil region	Seaside	117.94	38.39										18.37	1.7	18.37	1.7	10.8059	Recretohalophyte	herb	dicotyledon	C3
				Tamarix chinensis	Tamaricaceae	Wudixian, Shangdong	Coastal saline soil region	Seaside	117.94	38.39										14.2	1.33	14.2	1.33	10.6767	Recretohalophyte	shrub	dicotyledon
23	Ecological stoichiometric differences of nine typical eremophyte species	Liu et al.,	2018	Nitraria tangutorum	Zygophyllaceae	Eerduosi, Neimenggu	Ningmeng plateau	Desert	107.68	39.3	1460	6.6	271.41	8.7		3.71	0.4	0.31	1.29032	37.19	1.49	37.19	1.49	24.9597	Euhalophyte	shrub	dicotyledon
				Populus euphratica	Salicaceae	Azuoqi,Neimenggu	Ningmeng plateau	Desert	105.67	38.83	1561.4	7.72	213.1	7.3		12.94	1.42	0.9	1.57778	19.41	1.1	19.41	1.1	17.6455	Recretohalophyte	tree	dicotyledon
24	Stoichiometric nutrient balance of Suaeda salsa wetlands in different supratidal habitats of Tianjin, China	Liu et al.,	2019	Suaeda salsa	Chenopodiaceae	Binhai new area, Tianjin	Coastal saline soil region	Seaside	117.58	38.76	2	11.3	600	8.19	26.66		0.55	0.63	0.873016	15.94	1.88	15.94	1.88	8.47872	Recretohalophyte	herb	dicotyledon	C3
				Suaeda salsa	Chenopodiaceae	Binhai new area, Tianjin	Coastal saline soil region	Seaside	117.58	38.76	2	11.3	600	8.25	18.62		0.57	0.62	0.919355	21.1	2.54	21.1	2.54	8.30709	Recretohalophyte	herb	dicotyledon	C3
				Suaeda salsa	Chenopodiaceae	Binhai new area, Tianjin	Coastal saline soil region	Seaside	117.77	39.1	2	11.3	600	8.41	2.53		0.2	0.33	0.606061	10.38	4.57	10.38	4.57	2.27133	Recretohalophyte	herb	dicotyledon	C3
25	C, N and P stoichiometry of typical plants and soils in the Yellow River Delta Natural Reserve	Liu et al.,	2018	Phragmites communis	Gramineae	Dongying, Shandong	Coastal saline soil region	Seaside	118.99	37.75		11.9	592.2			6.305	0.55	0.57	0.964912	25.57	2.21	25.57	2.21	11.5701	Pseudohalophyte	herb	monocotyledon	C3
				Phragmites communis	Gramineae	Wudixian, Shangdong	Coastal saline soil region	Seaside	117.94	38.39										11.1	1.14	11.1	1.14	9.73684	Pseudohalophyte	herb	monocotyledon	C3
				Suaeda glauca	Chenopodiaceae	Dongying, Shandong	Coastal saline soil region	Seaside	119.22	37.73		11.9	592.2			3.45	0.24	0.53	0.45283	12.06	2.01	12.06	2.01	6	Euhalophyte	herb	dicotyledon	C3
				Suaeda salsa	Chenopodiaceae	Yancheng, Jiangsu	Coastal saline soil region	Seaside	120.2	33.52	2	14.2	1025							14.87	1.52	14.87	1.52	9.78289	Euhalophyte	herb	dicotyledon	C3
				Suaeda heteroptera	Chenopodiaceae	Dongying, Shandong	Coastal saline soil region	Seaside	119.23	37.73		11.9	592.2			4.19	0.185	0.55	0.336364	16.73	2.61	16.73	2.61	6.40996	Euhalophyte	herb	dicotyledon	C3
				Tamarix chinensis	Tamaricaceae	Dongying, Shandong	Coastal saline soil region	Seaside	119.09	37.75		11.9	592.2			3.765	0.14	0.495	0.282828	18.11	2.8	18.11	2.8	6.46786	Recretohalophyte	shrub	dicotyledon
26	Stoichiometry characteristics of leaves and soil of four shrubs in the upper reaches of the Tarim River Desert	Luo et al.,	2017	Halimodendron halodendron	Leguminosae	Tarim river desert, Xinjaing	Arid inland basin	Desert	82.38	40.71		10.4	50.3			6.18	0.61	0.63	0.968254	14.2	0.88	14.2	0.88	16.1364	Pseudohalophyte	shrub	dicotyledon
				Halostachys caspica	Chenopodiaceae	Tarim river desert, Xinjaing	Arid inland basin	Desert	82.38	40.71		10.4	50.3			6	0.49	0.66	0.742424	12.59	1.11	12.59	1.11	11.3423	Euhalophyte	shrub	dicotyledon
				Lycium ruthenicum	Solanaceae	Tarim river desert, Xinjaing	Arid inland basin	Desert	82.38	40.71		10.4	50.3			4.43	0.49	0.65	0.753846	10.58	1.12	10.58	1.12	9.44643	Euhalophyte	shrub	dicotyledon
				Tamarix chinensis	Tamaricaceae	Tarim river desert, Xinjaing	Arid inland basin	Desert	82.38	40.71		10.4	50.3			6.4	0.45	0.57	0.789474	11.37	0.54	11.37	0.54	21.0556	Recretohalophyte	shrub	dicotyledon
				Aegiceras corniculatum	Myrsinaceae	Yunxiaoxian, Fujian	Coastal saline soil region	Seaside	117.45	23.91		21.2	1714.5							8.53	0.74	8.53	0.74	11.527	Recretohalophyte	shrub	dicotyledon
				Ceratoides latens	Chenopodiaceae	Alashan desert, Xinjiang	Arid inland basin	Desert	105.6	39.13	1360	8	115							34.83	1.53	34.83	1.53	22.7647	Euhalophyte	shrub	dicotyledon
				Nitraria tangutorum	Zygophyllaceae	Alashan desert, Xinjiang	Arid inland basin	Desert	105.6	39.13	1360	8	115							36.43	1.71	36.43	1.71	21.3041	Euhalophyte	shrub	dicotyledon
				Nitraria tangutorum	Zygophyllaceae	Tianshan, Xijiang	Arid inland basin	Desert				2.5	175							24.2		24.2			Euhalophyte	shrub	dicotyledon
				Reaumuria soongorica	Tamaricaceae	Alashan desert, Xinjiang	Arid inland basin	Desert	105.6	39.13	1360	8	115							34.2	0.99	34.2	0.99	34.5455	Recretohalophyte	shrub	dicotyledon
27	Biological and ecophysiologicai characteristics of a beach plant Ipomoea pescaprae.	Ouyang et al.,	2011	lpomoea pescaprae	Convolvulaceae	Zhanjiang, Guangzhou	Tropically coastal saline soil region	Seaside	110.23	21.02										17.7	1.8	17.7	1.8	9.83333	Recretohalophyte	herb	dicotyledon
28	Leaf carbon, nitrogen and phosphorus stoichiometry of Tamarix chinensis Lour. in the Laizhou Bay coastal wetland, China	Rong et al.	2015	Tamarix chinensis	Tamaricaceae	Laizhou bay, Shandong	Coastal saline soil region	Seaside	119.37	37.1	0.98	12	630				0.284	0.487	0.583162	23.76	1.38	23.76	1.38	17.2174	Recretohalophyte	shrub	dicotyledon
29	Stoichiometric Characteristics of leaves of Populus euphratica with different stand ages and soil	Shi et al.,	2017	Populus euphratica	Salicaceae	Luntaixian, Xinjaing	Arid inland basin	Desert	84.33	41.18	912	10.9	65.5							12.86	1.74	13.67	1.87	7.31016	Recretohalophyte	tree	dicotyledon
				Populus euphratica	Salicaceae	Luntaixian, Xinjaing	Arid inland basin	Desert	84.33	41.18	912	10.9	65.5							11.22	1.9				Recretohalophyte	tree	dicotyledon
				Populus euphratica	Salicaceae	Luntaixian, Xinjaing	Arid inland basin	Desert	84.33	41.18	912	10.9	65.5							13.57	1.94				Recretohalophyte	tree	dicotyledon
				Populus euphratica	Salicaceae	Luntaixian, Xinjaing	Arid inland basin	Desert	84.33	41.18	912	10.9	65.5							15.62	1.58				Recretohalophyte	tree	dicotyledon
				Populus euphratica	Salicaceae	Luntaixian, Xinjaing	Arid inland basin	Desert	84.33	41.18	912	10.9	65.5							15.08	2.18				Recretohalophyte	tree	dicotyledon
30	Leaf nitrogen and phosphorus stoichiometry in 80 herbaceous plant species of Songnen grassland in Northeast China.	Song et al.,	2012	Aeluropus littoralis	Gramineae	Changling, Heilongjiang	Plain area	Meadow	123.52	44.55	145	4.9	400							14.8	0.7	14.8	0.7	21.1429	Recretohalophyte	herb	monocotyledon	C3
				Agropyron cristatum	Gramineae	Changling, Heilongjiang	Plain area	Meadow	123.52	44.55	145	4.9	400							22	1.7	22	1.7	12.9412	Pseudohalophyte	herb	monocotyledon	C3
				Aneurolepidium chinense	Gramineae	Changling, Heilongjiang	Plain area	Meadow	123.52	44.55	145	4.9	400							16.4	1.1	16.4	1.1	14.9091	Pseudohalophyte	herb	monocotyledon	C3
				Astragalus adsurgens	Leguminosae	Changling, Heilongjiang	Plain area	Meadow	123.52	44.55	145	4.9	400							28.5	1.3	28.5	1.3	21.9231	Euhalophyte	herb	dicotyledon	C3
				Chenopodium glaucum	Chenopodiaceae	Changling, Heilongjiang	Plain area	Meadow	123.52	44.55	145	4.9	400							27.3	1.5	27.3	1.5	18.2	Recretohalophyte	herb	dicotyledon	C3
				Cymanchum chinesis	Asclepiadaceae	Changling, Heilongjiang	Plain area	Meadow	123.52	44.55	145	4.9	400							29.3	2.4	29.3	2.4	12.2083	Pseudohalophyte	herb	dicotyledon	C3
				Glycyrrhiza uralensis	Leguminosae	Changling, Heilongjiang	Plain area	Meadow	123.52	44.55	145	4.9	400							40.4	2.5	40.4	2.5	16.16	Pseudohalophyte	herb	dicotyledon	C3
				Iris pallasii	Iridaceae	Changling, Heilongjiang	Plain area	Meadow	123.52	44.55	145	4.9	400							15.5	1.5	15.5	1.5	10.3333	Pseudohalophyte	herb	monocotyledon	C3
				Kochia scoparia	Chenopodiaceae	Changling, Heilongjiang	Plain area	Meadow	123.52	44.55	145	4.9	400							19.8	2.1	19.8	2.1	9.42857	Euhalophyte	herb	dicotyledon	C4
				Limonium bicolor	Plumbaginaceae	Changling, Heilongjiang	Plain area	Meadow	123.52	44.55	145	4.9	400							25.2	2.1	25.2	2.1	12	Recretohalophyte	herb	dicotyledon	C3
				Melilotus suaveolens	Leguminosae	Changling, Heilongjiang	Plain area	Meadow	123.52	44.55	145	4.9	400							42.7	2.4	42.7	2.4	17.7917	Pseudohalophyte	herb	dicotyledon	C3
				Phragmites communis	Gramineae	Changling, Heilongjiang	Plain area	Meadow	123.52	44.55	145	4.9	400							23.6	1.5	23.6	1.5	15.7333	Pseudohalophyte	herb	monocotyledon	C3
				Potentilla anserina	Rosaceae	Changling, Heilongjiang	Plain area	Meadow	123.52	44.55	145	4.9	400							26	3.5	26	3.5	7.42857	Recretohalophyte	herb	dicotyledon	C4
				Puccinellia chinampoensis	Gramineae	Changling, Heilongjiang	Plain area	Meadow	123.52	44.55	145	4.9	400							29.1	2.3	29.1	2.3	12.6522	Pseudohalophyte	herb	monocotyledon	C3
				Puccinellia tenuiflora	Gramineae	Changling, Heilongjiang	Plain area	Meadow	123.52	44.55	145	4.9	400							19	1.8	19	1.8	10.56	Pseudohalophyte	herb	monocotyledon	C3
				Suaeda glauca	Chenopodiaceae	Changling, Heilongjiang	Plain area	Meadow	123.52	44.55	145	4.9	400							15.5	1.1	15.5	1.1	14.0909	Euhalophyte	herb	dicotyledon	C3
31	Physiological and biological characteristics of Terminalia catappa	Song et al.,	2018	Terminalia catappa	Combretaceae	Yongxingdao, Xishaqundao	Tropically coastal saline soil region	Seaside	112.37	16.85		26.5	1505	8.54		19.9	0.05	0.005	10	21.22	2.02	21.22	2.02	10.505	Recretohalophyte	tree	dicotyledon
32	Leaf stoichiometric characteristics of typical desert plants and their relationships to soil environmental factors in the northern margin of the Tarin Basin	Sun et al.,	2017	Alhagi pseudalhagi	Leguminosae	Tarin basin, Xinjiang	Arid inland basin	Desert	81.44	40.61	1012	12.4	44.7							21.84	0.78	21.84	0.78	28	Pseudohalophyte	shrub	dicotyledon
				Karelinia caspica	Compositae	Tarin basin, Xinjiang	Arid inland basin	Desert	81.44	40.61	1012	12.4	44.7							21.24	1.93	21.24	1.93	11.0052	Euhalophyte	herb	dicotyledon	C3
				Populus euphratica	Salicaceae	Tarin basin, Xinjiang	Arid inland basin	Desert	81.44	40.61	1012	12.4	44.7							16.79	0.87	16.79	0.87	19.2989	Recretohalophyte	tree	dicotyledon
				Tamarix ramosissima	Tamaricaceae	Tarin basin, Xinjiang	Arid inland basin	Desert	81.44	40.61	1012	12.4	44.7							11.48	0.6	11.48	0.6	19.1333	Recretohalophyte	shrub	dicotyledon
33	Ecological and biological characteristics of Myoporum bontioides, a semi-mangrove plant in China	Sun et al.,	2016	Myoprum bontioides	Myoporaceae	Ximendao, Zhejiang	Tropically coastal saline soil region	Seaside	121.18	28.04				6.9	8.2					13.9		13.9			Recretohalophyte	shrub	dicotyledon
				Myoprum bontioides	Myoporaceae	Qianzhou, Fujian	Tropically coastal saline soil region	Seaside	118.97	24.39				6.17	12.6					16.7		16.7			Recretohalophyte	shrub	dicotyledon
				Myoprum bontioides	Myoporaceae	Zhangpu, Fujian	Tropically coastal saline soil region	Seaside	117.41	23.72				6.33	11.4					16.9		16.9			Recretohalophyte	shrub	dicotyledon
				Myoprum bontioides	Myoporaceae	Jiulongjiang, Fujian	Tropically coastal saline soil region	Seaside	117.92	22.39				5.92	25.1					16.6		16.6			Recretohalophyte	shrub	dicotyledon
				Myoprum bontioides	Myoporaceae	Gaoqiao, Guangdong	Tropically coastal saline soil region	Seaside	120.17	21.57				5.89	14.6					15.53		15.53			Recretohalophyte	shrub	dicotyledon
				Myoprum bontioides	Myoporaceae	Shankou, Guangxi	Tropically coastal saline soil region	Seaside	109.77	21.49				5.97	11.5					15.4		15.4			Recretohalophyte	shrub	dicotyledon
34	Stoichiometry characteristics of typical halophytes in Luanhe Estuary Wetland	Tan et al.,	2018	Aeluropus littoralis	Gramineae	Qinhuangdao and Tangshan, Heibei	Coastal saline soil region	Seaside	119.28	39.43	2.7	10.5	578			5.4	0.29	1.25	0.232	16.27	3	16.27	3	5.42333	Recretohalophyte	herb	monocotyledon	C3
				Phragmites communis	Gramineae	Qinhuangdao and Tangshan, Heibei	Coastal saline soil region	Seaside	119.28	39.43	2.7	10.5	578			10.52	0.99	2.12	0.466981	18.41	3.6	18.41	3.6	5.11389	Pseudohalophyte	herb	monocotyledon	C3
				Suaeda salsa	Chenopodiaceae	Qinhuangdao and Tangshan, Heibei	Coastal saline soil region	Seaside	119.28	39.43	2.7	10.5	578			3.8	0.32	0.99	0.323232	7.44	2.4	7.44	2.4	3.1	Euhalophyte	herb	dicotyledon	C3
				Tamarix chinensis	Tamaricaceae	Qinhuangdao and Tangshan, Heibei	Coastal saline soil region	Seaside	119.28	39.43	2.7	10.5	578			8.46	0.75	2.24	0.334821	28.81	3.5	28.81	3.5	8.23143	Recretohalophyte	shrub	dicotyledon
35	Study on growth ecological stoichiometry relation of Suaeda heteropterain Liaohe River Estuary wetland	Tao	2016	Suaeda heteroptera	Chenopodiaceae	Panjin, Liaoning	Coastal saline soil region	Seaside	121.78	40.93		8.5	650							12.04	1.34	12.04	1.34	8.98507	Euhalophyte	herb	dicotyledon	C3
36	C: N: P stoichiometry and leaf traits of halophytes in an arid saline environment, northwest China	Wang et al.,	2015	Achnatherum splendens	Gramineae	Northwest China	Arid inland basin	Desert	96.94	40.21		7.9	54	7.83		34.46	0.54			19.7	1.64	19.7	1.64	12.0122	Pseudohalophyte	herb	monocotyledon	C4
				Agropyron cristatum	Gramineae	Northwest China	Arid inland basin	Desert	96.94	40.21		7.9	54	7.83		34.46	0.54			24.71	1.78	24.71	1.78	13.882	Pseudohalophyte	herb	monocotyledon	C3
				Alhagi pseudalhagi	Leguminosae	Northwest China	Arid inland basin	Desert	96.94	40.21		7.9	54	7.83		34.46	0.54			33.69	1.92	33.69	1.92	17.5469	Pseudohalophyte	shrub	dicotyledon
				Apocynum venetum	Apocynaceae	Northwest China	Arid inland basin	Desert	96.94	40.21		7.9	54	7.83		34.46	0.54			20.78	1.6	20.78	1.6	12.9875	Pseudohalophyte	shrub	dicotyledon
				Asterothamnus centraliasiaticus	Asteraceae	Northwest China	Arid inland basin	Desert	96.94	40.21		7.9	54	7.83		34.46	0.54			29.07	2.6	29.07	2.6	11.1808	Pseudohalophyte	shrub	dicotyledon
				Glycyrrhiza inflata	Leguminosae	Northwest China	Arid inland basin	Desert	96.94	40.21		7.9	54	7.83		34.46	0.54			35.4	1.93	35.4	1.93	18.342	Pseudohalophyte	herb	dicotyledon	C3
				Halostachys caspica	Chenopodiaceae	Northwest China	Arid inland basin	Desert	96.94	40.21		7.9	54	7.83		34.46	0.54			42.19	2.24	42.19	2.24	18.8348	Euhalophyte	shrub	dicotyledon
				Inula caspica	Asteraceae	Northwest China	Arid inland basin	Desert	96.94	40.21		7.9	54	7.83		34.46	0.54			20.5	1.83	20.5	1.83	11.2022	Euhalophyte	herb	dicotyledon
				Lycium ruthenicum	Solanaceae	Northwest China	Arid inland basin	Desert	96.94	40.21		7.9	54	7.83		34.46	0.54			28.75	1.82	28.75	1.82	15.7967	Euhalophyte	shrub	dicotyledon
				Nitraria sibirica	Zygophyllaceae	Northwest China	Arid inland basin	Desert	96.94	40.21		7.9	54	7.83		34.46	0.54			47.01	2.6	47.01	2.6	18.0808	Euhalophyte	shrub	dicotyledon
				Phragmites communis	Gramineae	Northwest China	Arid inland basin	Desert	96.94	40.21		7.9	54	7.83		34.46	0.54			26.22	1.64	26.22	1.64	15.9878	Pseudohalophyte	herb	monocotyledon	C3
				Populus euphratica	Salicaceae	Northwest China	Arid inland basin	Desert	96.94	40.21		7.9	54	7.83		34.46	0.54			18.58	1.61	18.58	1.61	11.5404	Recretohalophyte	tree	dicotyledon
				Reaumuria soongorica	Tamaricaceae	Northwest China	Arid inland basin	Desert	96.94	40.21		7.9	54	7.83		34.46	0.54			24.63	1.59	24.63	1.59	15.4906	Recretohalophyte	shrub	dicotyledon
				Salsola passerina	Chenopodiaceae	Northwest China	Arid inland basin	Desert	96.94	40.21		7.9	54	7.83		34.46	0.54			21.27	1.67	21.27	1.67	12.7365	Recretohalophyte	shrub	dicotyledon
				Salsola arbuscula	Chenopodiaceae	Northwest China	Arid inland basin	Desert	96.94	40.21		7.9	54	7.83		34.46	0.54			44.26	2.79	44.26	2.79	15.8638	Recretohalophyte	shrub	dicotyledon	C4
				Sophora alopecuroides	Leguminosae	Northwest China	Arid inland basin	Desert	96.94	40.21		7.9	54	7.83		34.46	0.54			40.81	1.88	40.81	1.88	21.7074	Pseudohalophyte	shrub	dicotyledon
				Tamarix hispida	Tamaricaceae	Northwest China	Arid inland basin	Desert	96.94	40.21		7.9	54	7.83		34.46	0.54			24.66	1.76	24.66	1.76	14.0114	Recretohalophyte	shrub	dicotyledon
				Zygophyllum xanthoxylon	Zygophyllaceae	Northwest China	Arid inland basin	Desert	96.94	40.21		7.9	54	7.83		34.46	0.54			22.66	1.82	22.66	1.82	12.4505	Euhalophyte	shrub	dicotyledon
37	The impacts of nitrogen deposition on community N: P stoichiometry do not depend on phosphorus availability in a temperate meadow steppe	Wang et al.,	2018	Carex duriuscula	Cyperaceae	Hulunber, Neimenggu	Ningmeng plateau	Meadow	119.37	50.17		-2.4	360							16.68	0.96	16.68	0.96	17.375	Pseudohalophyte	herb	monocotyledon	C3
				Aneurolepidium chinensis	Gramineae	Hulunber, Neimenggu	Ningmeng plateau	Meadow	119.37	50.17		-2.4	360	6.9						16.1	1.57	16.1	1.57	10.2548	Pseudohalophyte	herb	monocotyledon	C3
38	Carbon, nitrogen and phosphorus ecological stoichiometric ratios among live plant-litter-soil systems in estuarine wetland	Wang et al.,	2011	Cyperus malaccensis var. brevifolius	Cyperaceae	Fuzhou, Fujian, Fujian	Coastal saline soil region	Seaside	119.63	26.03						18.2	2	0.8	2.5	20.4	2.1	20.4	2.1	9.71429	Pseudohalophyte	herb	monocotyledon	C4
				Phragmites communis	Gramineae	Fuzhou, Fujian, Fujian	Coastal saline soil region	Seaside	119.63	26.03						19.4	2.2	0.8	2.75	30	1.7	30	1.7	17.6471	Pseudohalophyte	herb	monocotyledon	C3
39	Ecological stoichiometry characteristics of carbon, nitrogen and phosphorus of Phragmites australis leaves in Wowachi Wetland and their influence factors	Wang et al.,	2018	Phragmites communis	Gramineae	Dunhuang, Gansu	Arid inland basin	Desert	93.79	39.87	1325	9.3	37							14.42	1.95	14.42	1.95	7.39487	Pseudohalophyte	herb	monocotyledon	C3
				Phragmites communis	Gramineae	Dunhuang, Gansu	Arid inland basin	Desert	93.79	39.87	1325	9.3	37							16.39	1.8	16.39	1.8	9.10556	Pseudohalophyte	herb	monocotyledon	C3
				Phragmites communis	Gramineae	Dunhuang, Gansu	Arid inland basin	Desert	93.79	39.87	1325	9.3	37							17.12	1.99	17.12	1.99	8.60302	Pseudohalophyte	herb	monocotyledon	C3
40	Seasonal changes of nutrient levels and nutrient resorption in Avicennia marina leaves in Yingluo Bay	Wei et al.,	2015	Avicennia marina	Verbenaceae	Yingluo Bay, Guangxi	Tropically coastal saline soil region	Seaside	109.67	21.53		23.4	1600							17.19	1.24	17.19	1.24	13.8629	Recretohalophyte	shrub	dicotyledon
41	Seasonal variations of leaf nitrogen and phosphorus stoichiometry of three herbaceous species in Hangzhou Bay coastal wetlands	Wu et al.,	2010	Phragmites communis	Gramineae	Hangzhouwan, Zhejiang	Coastal saline soil region	Seaside	121.15	30.31		16	1344.7							8.01	0.65	8.01	0.65	12.3231	Pseudohalophyte	herb	monocotyledon	C3
42	Biomass allocation and leaf stoichiometric characteristics in four desert herbaceous plants during different growth periods in the Gurbantünggüt Desert, China	Xiao et al.,	2014	Ceratocarpus arenarius	Chenopodiaceae	Gurbantünggüt desert, Xiangjiang	Arid inland basin	Desert	87.82	44.88		8	150							24.28	1.44	24.28	1.44	16.8611	Recretohalophyte	herb	dicotyledon	C3
				Ceratocarpus arenarius	Chenopodiaceae	Gurbantünggüt desert, Xiangjiang	Arid inland basin	Desert	86.12	44.37		8	150							12.22	1.56	12.22	1.56	7.83333	Recretohalophyte	herb	dicotyledon	C3
				Suaeda glauca	Chenopodiaceae	Gurbantünggüt desert, Xiangjiang	Arid inland basin	Desert	86.12	44.37		8	150							20.97	1.16	20.97	1.16	18.0776	Euhalophyte	herb	dicotyledon	C3
43	Characteristics of Vegetation Carbon, Nitrogen, and C/N Ratio in a Tamarix chinensis Coastal Wetland of China	Xie et al.,	2019	Tamarix chinensis	Tamaricaceae	Laizhou bay, Shandong	Coastal saline soil region	Seaside	119.37	37.15		11.9	628.6							23		23			Recretohalophyte	shrub	dicotyledon
44	Stress resistance biological characteristics of Scaevola sericea in Paracel Islands	Xu et al.,	2018	Scaevola sericea	Goodeniaceae	Dongdao, Xishaqundao	Tropically coastal saline soil region	Seaside	112.73	16.67	4.5	26.5	1500			3.277	0.118	1.178	0.10017	19.556	2.197	19.556	2.197	8.90123	Euhalophyte	shrub	dicotyledon
45	Ecological stoichiometry in leaves, roots, litters and soil among different plant communities in a desertified region of Northern China	Yang et al.,	2018	Glycyrrhiza uralensis	Leguminosae	Yanchi, Ningxia	Ningmeng plateau	Meadow	107.09	37.62	1450	7.6	240	8.53		2.12	0.37	0.17	2.17647	24.59	1.53	24.59	1.53	16.0719	Recretohalophyte	herb	dicotyledon	C3
				Sophora alopecuroides	Leguminosae	Yanchi, Ningxia	Ningmeng plateau	Meadow	107.09	37.62	1450	7.6	240	8.69		2.78	0.41	0.18	2.27778	25.24	1.34	25.24	1.34	18.8358	Pseudohalophyte	shrub	dicotyledon
46	Stoichiometric analysis of leaves of two types of Nitraria and the sited Nebkhas soil	Yang et al.,	2011	Nitraria tangutorum	Zygophyllaceae	Minqin, Gansu	Arid inland basin	Desert	103.02	38.73	1351	7.6	110			1.91	0.36	0.34	1.05882	31.02	1.92	31.02	1.92	16.1562	Euhalophyte	shrub	dicotyledon
47	Salt accumulation in vegetative organs and ecological stoichiometry characteristics in typical halophytes in Xinjiang, China	Yong et al.,	2016	Kalidium foliatum	Chenopodiaceae	Manasi river, Xinjiang	Arid inland basin	Salt lake shore	85.94	44.375	377	6.9	160			3.1	0.46	0.53	0.867925	22.51	2.02	22.51	2.02	11.1436	Euhalophyte	shrub	dicotyledon
				Suaeda microphyla	Chenopodiaceae	Manasi river, Xinjiang	Arid inland basin	Salt lake shore	85.94	44.375	377	6.9	160			3.1	0.46	0.53	0.867925	27.65	2.58	27.65	2.58	10.7171	Euhalophyte	shrub	dicotyledon
48	Seasonal variation of nitrogen and phosphorus concentration and accumulation of Cyperus malaccensis in Minjiang River estuary	Zeng et al.,	2009	Cyperus malaccensis var. brevifolius	Cyperaceae	Fuzhou, Fujian	Coastal saline soil region	Seaside	119.63	26.04		19.3	1380	6.2						18.44	1.73	18.44	1.73	10.659	Pseudohalophyte	herb	monocotyledon	C4
49	Groundwater Depth Affects Phosphorus But Not Carbon and Nitrogen Concentrations of a Desert Phreatophyte in Northwest China	Zhang et al.,	2018	Alhagi pseudalhagi	Leguminosae	Taklimakan desert, Xinjiang	Arid inland basin	Desert	80.71	37.02	1366	11.9	35			0.94	0.0087			14.17	1.06	14.17	1.06	13.3679	Pseudohalophyte	shrub	dicotyledon
				Alhagi pseudalhagi	Leguminosae	Taklimakan desert, Xinjiang	Arid inland basin	Desert	80.7	37.01	1366	11.9	35			0.88	0.0087			14.17	0.65	14.17	0.65	21.8	Pseudohalophyte	shrub	dicotyledon
				Alhagi pseudalhagi	Leguminosae	Taklimakan desert, Xinjiang	Arid inland basin	Desert	80.71	37	1366	11.9	35			1.26	0.0035			11.9	1.06	11.9	1.06	11.2264	Pseudohalophyte	shrub	dicotyledon
50	Patterns of leaf N:P stoichiometry along climatic gradients in sandy region, north of China	Zhang et al.,	2018	Alhagi pseudalhagi	Leguminosae	North, China	Arid inland basin	Desert	82.5764	41.1526	962	11.8667	51							33.6335	1.72033	33.6335	1.72033	19.5506	Pseudohalophyte	shrub	dicotyledon
				Alhagi pseudalhagi	Leguminosae	North, China	Arid inland basin	Desert	81.2343	40.4248	1002	11.1	41							31.359	1.697	31.359	1.697	18.4791	Pseudohalophyte	shrub	dicotyledon
				Alhagi pseudalhagi	Leguminosae	North, China	Arid inland basin	Desert	80.673	37.0206	1356	12.8875	33							34.6425	1.9635	34.6425	1.9635	17.6432	Pseudohalophyte	shrub	dicotyledon
				Apocynum venetum	Apocynaceae	North, China	Arid inland basin	Desert	103.629	39.1325	1309	8.16667	101							19.2725	1.69517	19.2725	1.69517	11.3691	Pseudohalophyte	shrub	dicotyledon
				Bassia dasyphylla	Chenopodiaceae	North, China	Plain area	Meadow	120.694	42.9278	363	6.84167	397							12.771	2.06667	12.771	2.06667	6.17952	Euhalophyte	herb	dicotyledon	C3
				Bassia dasyphylla	Chenopodiaceae	North, China	Plain area	Meadow	119.657	42.9971	497	6.5375	372							25.897	1.97933	25.897	1.97933	13.0837	Euhalophyte	herb	dicotyledon	C3
				Bassia dasyphylla	Chenopodiaceae	North, China	Plain area	Meadow	109.728	39.1357	1331	7.0375	395							35.3165	1.772	35.3165	1.772	19.9303	Euhalophyte	herb	dicotyledon	C3
				Bassia dasyphylla	Chenopodiaceae	North, China	Plain area	Meadow	109.714	38.3352	1110	8.31667	410							44.1295	3.03017	44.1295	3.03017	14.5634		herb	dicotyledon	C3
				Bassia dasyphylla	Chenopodiaceae	North, China	Arid inland basin	Desert	102.845	38.5642	1388	8.0625	118							11.881	1.332	11.881	1.332	8.91967	Euhalophyte	herb	dicotyledon	C3
				Bassia dasyphylla	Chenopodiaceae	North, China	Arid inland basin	Desert	103.629	39.1325	1309	8.16667	101							46.8125	2.3975	46.8125	2.3975	19.5255	Euhalophyte	herb	dicotyledon	C3
				Cymanchum chinesis	Asclepiadaceae	North, China	Plain area	Meadow	108.505	40.2722	1203	6.96667	245							42.1485	3.4045	42.1485	3.4045	12.3802	Pseudohalophyte	herb	dicotyledon	C3
				Cymanchum chinesis	Asclepiadaceae	North, China	Plain area	Meadow	109.714	38.3352	1110	8.31667	410							53.0075	3.85483	53.0075	3.85483	13.7509	Pseudohalophyte	herb	dicotyledon	C3
				Cymanchum chinesis	Asclepiadaceae	North, China	Ningmeng plateau	Desert	104.999	37.4709	1354	9.14583	198							40.356	3.73767	40.356	3.73767	10.7971	Pseudohalophyte	herb	dicotyledon	C3
				Cymanchum chinesis	Asclepiadaceae	North, China	Arid inland basin	Desert	80.673	37.0206	1356	12.8875	33							25.2265	1.73667	25.2265	1.73667	14.5258	Pseudohalophyte	herb	dicotyledon	C3
				Elaeagnus angustifolia	Elaeagnaceae	North, China	Plain area	Meadow	120.694	42.9278	363	6.84167	397							50.676	4.02883	47.9288	3.71492	12.9017	Pseudohalophyte	tree	dicotyledon	C3
				Elaeagnus angustifolia	Elaeagnaceae	North, China	Plain area	Meadow	120.694	42.9278	363	6.84167	397							45.1815	3.401				Pseudohalophyte	tree	dicotyledon	C3
				Elaeagnus angustifolia	Elaeagnaceae	North, China	Arid inland basin	Desert	100.147	39.3555	1381	8.07917	105							39.2405	2.22117	39.2405	2.22117	17.6666	Pseudohalophyte	tree	dicotyledon
				Elaeagnus angustifolia	Elaeagnaceae	North, China	Arid inland basin	Desert	102.946	38.6145	1378	8	114							16.5905	1.45433	16.5905	1.45433	11.4076	Pseudohalophyte	tree	dicotyledon
				Glycyrrhiza uralensis	Leguminosae	North, China	Plain area	Meadow	109.814	39.3101	1402	6.52083	400							42.7	3.59133	42.7	3.59133	11.8897	Pseudohalophyte	herb	dicotyledon	C3
				Halogeton glomeratus	Chenopodiaceae	North, China	Arid inland basin	Desert	93.9376	40.2663	1069	10.2583	28							19.479	1.56217	19.479	1.56217	12.4692	Euhalophyte	herb	dicotyledon	C4
				Halogeton glomeratus	Chenopodiaceae	North, China	Arid inland basin	Desert	102.845	38.5642	1388	8.0625	118							19.186	1.81183	19.186	1.81183	10.5893	Euhalophyte	herb	dicotyledon	C4
				Haloxylon ammodendron	Chenopodiaceae	North, China	Arid inland basin	Desert	100.147	39.3555	1381	8.07917	105							27.796	1.87467	32.13	2.00917	15.9917	Euhalophyte	shrub	dicotyledon
				Haloxylon ammodendron	Chenopodiaceae	North, China	Arid inland basin	Desert	100.147	39.3555	1381	8.07917	105							36.464	2.14367				Euhalophyte	shrub	dicotyledon
				Haloxylon ammodendron	Chenopodiaceae	North, China	Arid inland basin	Desert	88.127	44.603	526	7.61667	172							32.539	2.20917	32.539	2.20917	14.7291	Euhalophyte	shrub	dicotyledon
				Haloxylon ammodendron	Chenopodiaceae	North, China	Arid inland basin	Desert	89.5283	44.2027	656	6.7	152							36.992	2.23083	36.992	2.23083	16.5821	Euhalophyte	shrub	dicotyledon
				Haloxylon ammodendron	Chenopodiaceae	North, China	Arid inland basin	Desert	86.3378	44.6643	363	9.55	138							37.3265	2.10633	37.3265	2.10633	17.7211	Euhalophyte	shrub	dicotyledon
				Haloxylon ammodendron	Chenopodiaceae	North, China	Arid inland basin	Desert	102.845	38.5642	1388	8.0625	118							27.1	1.88483	27.1	1.88483	14.3779	Euhalophyte	shrub	dicotyledon
				Haloxylon ammodendron	Chenopodiaceae	North, China	Arid inland basin	Desert	103.629	39.1325	1309	8.16667	101							28.975	1.69217	28.975	1.69217	17.123	Euhalophyte	shrub	dicotyledon
				Haloxylon ammodendron	Chenopodiaceae	North, China	Arid inland basin	Desert	102.946	38.6145	1378	8	114							24.25	1.64233	24.25	1.64233	14.7656	Euhalophyte	shrub	dicotyledon
				Karelinia caspica	Compositae	Tarin basin, Xinjiang	Arid inland basin	Desert	88.127	44.603	526	7.61667	172							32.526	3.28183	32.526	3.28183	9.91092	Euhalophyte	herb	dicotyledon	C3
				Karelinia caspica	Compositae	North, China	Arid inland basin	Desert	81.2343	40.4248	1002	11.1	41							20.869	1.94133	20.869	1.94133	10.7498	Euhalophyte	herb	dicotyledon	C3
				Karelinia caspica	Compositae	North, China	Arid inland basin	Desert	80.673	37.0206	1356	12.8875	33							18	2.15483	20.487	2.00894	10.1979	Euhalophyte	herb	dicotyledon	C3
				Karelinia caspica	Compositae	North, China	Arid inland basin	Desert	80.673	37.0206	1356	12.8875	33							15.9815	1.5375				Euhalophyte	herb	dicotyledon	C3
				Karelinia caspica	Compositae	North, China	Arid inland basin	Desert	80.673	37.0206	1356	12.8875	33							27.4795	2.3345				Euhalophyte	herb	dicotyledon	C3
				Limonium sinense	Plumbaginaceae	North, China	Arid inland basin	Desert	100.147	39.3555	1381	8.07917	105							13.8595	1.59183	13.8595	1.59183	8.70663	Recretohalophyte	herb	dicotyledon	C3
				Nitraria tangutorum	Zygophyllaceae	North, China	Arid inland basin	Desert	93.9376	40.2663	1069	10.2583	28							25.0775	1.60583	26.8678	1.591	16.8873	Euhalophyte	shrub	dicotyledon
				Nitraria tangutorum	Zygophyllaceae	North, China	Arid inland basin	Desert	93.9376	40.2663	1069	10.2583	28							28.658	1.57617				Euhalophyte	shrub	dicotyledon
				Nitraria tangutorum	Zygophyllaceae	North, China	Arid inland basin	Desert	102.845	38.5642	1388	8.0625	118							28.2535	1.80283	28.2535	1.80283	15.6717	Euhalophyte	shrub	dicotyledon
				Nitraria tangutorum	Zygophyllaceae	North, China	Arid inland basin	Desert	103.629	39.1325	1309	8.16667	101							33.75	1.652	33.75	1.652	20.4298	Euhalophyte	shrub	dicotyledon
				Nitraria tangutorum	Zygophyllaceae	North, China	Arid inland basin	Desert	102.946	38.6145	1378	8	114							34.985	1.67783	34.985	1.67783	20.8513	Euhalophyte	shrub	dicotyledon
				Peganum harmala	Zygophyllaceae	North, China	Arid inland basin	Desert	103.629	39.1325	1309	8.16667	101							47.1795	2.11683	47.1795	2.11683	22.2878	Pseudohalophyte	herb	dicotyledon	C3
				Phragmites communis	Gramineae	North, China	Plain area	Meadow	122.546	42.8001	251	6.45	497							27.636	2.536	27.636	2.536	10.8975	Pseudohalophyte	herb	monocotyledon	C3
				Phragmites communis	Gramineae	North, China	Ningmeng plateau	Desert	104.999	37.4709	1354	9.14583	198							27.7885	1.81867	27.7885	1.81867	15.2796	Pseudohalophyte	herb	monocotyledon	C3
				Phragmites communis	Gramineae	North, China	Arid inland basin	Desert	82.5764	41.1526	962	11.8667	51							33.454	1.55583	33.454	1.55583	21.5023	Pseudohalophyte	herb	monocotyledon	C3
				Phragmites communis	Gramineae	North, China	Arid inland basin	Desert	81.2343	40.4248	1002	11.1	41							32.6065	1.507	32.6065	1.507	21.6367	Pseudohalophyte	herb	monocotyledon	C3
				Phragmites communis	Gramineae	North, China	Arid inland basin	Desert	80.9573	39.3543	1098	11.7458	28							32.9895	1.713	32.9895	1.713	19.2583	Pseudohalophyte	herb	monocotyledon	C3
				Phragmites communis	Gramineae	North, China	Arid inland basin	Desert	80.673	37.0206	1356	12.8875	33							29.548	1.59417	29.548	1.59417	18.5351	Pseudohalophyte	herb	monocotyledon	C3
				Phragmites communis	Gramineae	North, China	Arid inland basin	Desert	82.5194	36.8775	1697	10.5375	36							28.3505	1.75917	28.3505	1.75917	16.1159	Pseudohalophyte	herb	monocotyledon	C3
				Phragmites communis	Gramineae	North, China	Arid inland basin	Desert	82.5303	36.8781	1708	10.5375	36							33.2405	1.83467	33.2405	1.83467	18.118	Pseudohalophyte	herb	monocotyledon	C3
				Phragmites communis	Gramineae	North, China	Arid inland basin	Desert	102.845	38.5642	1388	8.0625	118							33.051	1.82017	33.051	1.82017	18.1582	Pseudohalophyte	herb	monocotyledon	C3
				Phragmites communis	Gramineae	North, China	Arid inland basin	Desert	103.629	39.1325	1309	8.16667	101							25.507	1.684	25.507	1.684	15.1467	Pseudohalophyte	herb	monocotyledon	C3
				Phragmites communis	Gramineae	North, China	Arid inland basin	Desert	102.946	38.6145	1378	8	114							21.7475	1.61117	21.7475	1.61117	13.498	Pseudohalophyte	herb	monocotyledon	C3
				Populus euphratica	Salicaceae	North, China	Arid inland basin	Desert	82.5764	41.1526	962	11.8667	51							10.1165	1.22833	10.1165	1.22833	8.23596	Recretohalophyte	tree	dicotyledon
				Populus euphratica	Salicaceae	North, China	Arid inland basin	Desert	81.2343	40.4248	1002	11.1	41							16.791	1.47117	16.791	1.47117	11.4134	Recretohalophyte	tree	dicotyledon
				Populus euphratica	Salicaceae	North, China	Arid inland basin	Desert	82.5303	36.8781	1708	10.5375	36							15.416	1.5935	15.416	1.5935	9.6743	Recretohalophyte	tree	dicotyledon
				Reaumuria soongarica	Tamaricaceae	North, China	Arid inland basin	Desert	100.147	39.3555	1381	8.07917	105							26.1635	1.81533	26.1635	1.81533	14.4125	Recretohalophyte	shrub	dicotyledon
				Reaumuria soongarica	Tamaricaceae	North, China	Arid inland basin	Desert	82.5194	36.8775	1697	10.5375	36							18.928	1.6885	18.928	1.6885	11.2099	Recretohalophyte	shrub	dicotyledon
				Reaumuria soongarica	Tamaricaceae	North, China	Arid inland basin	Desert	89.8731	39.1584	1832	7.03333	32							19.1115	1.47267	19.1115	1.47267	12.9775	Recretohalophyte	shrub	dicotyledon
				Salsola collina	Chenopodiaceae	North, China	Plain area	Meadow	119.657	42.9971	497	6.5375	372							30.623	2.9635	30.623	2.9635	10.3334	Euhalophyte	herb	dicotyledon	C4
				Salsola collina	Chenopodiaceae	North, China	Arid inland basin	Desert	89.5283	44.2027	656	6.7	152							28.5945	1.98417	28.5945	1.98417	14.4113	Euhalophyte	herb	dicotyledon	C4
				Salsola collina	Chenopodiaceae	North, China	Arid inland basin	Desert	86.3378	44.6643	363	9.55	138							18.526	2.09267	18.526	2.09267	8.85282	Euhalophyte	herb	dicotyledon	C4
				Sophora alopecuroides	Leguminosae	North, China	Arid inland basin	Desert	102.845	38.5642	1388	8.0625	118							40.9825	1.86117	40.9825	1.86117	22.0198	Pseudohalophyte	shrub	dicotyledon
				Tamarix chinensis	Tamaricaceae	North, China	Arid inland basin	Desert	100.147	39.3555	1381	8.07917	105							29.5165	2.38933	26.8085	2.08242	12.8737	Recretohalophyte	shrub	dicotyledon
				Tamarix chinensis	Tamaricaceae	North, China	Arid inland basin	Desert	100.147	39.3555	1381	8.07917	105							24.1005	1.7755				Recretohalophyte	shrub	dicotyledon
				Tamarix chinensis	Tamaricaceae	North, China	Arid inland basin	Desert	82.5764	41.1526	962	11.8667	51							23.3965	1.55167	23.3965	1.55167	15.0783	Recretohalophyte	shrub	dicotyledon
				Tamarix chinensis	Tamaricaceae	North, China	Arid inland basin	Desert	81.2343	40.4248	1002	11.1	41							24.1675	1.2175	24.1675	1.2175	19.8501	Recretohalophyte	shrub	dicotyledon
				Tamarix chinensis	Tamaricaceae	North, China	Arid inland basin	Desert	80.673	37.0206	1356	12.8875	33							19.9325	1.60267	19.9325	1.60267	12.4371	Recretohalophyte	shrub	dicotyledon
				Tamarix chinensis	Tamaricaceae	North, China	Arid inland basin	Desert	93.9376	40.2663	1069	10.2583	28							25.14	1.82483	27.2978	1.85208	14.7389	Recretohalophyte	shrub	dicotyledon
				Tamarix chinensis	Tamaricaceae	North, China	Arid inland basin	Desert	93.9376	40.2663	1069	10.2583	28							29.4555	1.87933				Recretohalophyte	shrub	dicotyledon
				Tamarix chinensis	Tamaricaceae	North, China	Arid inland basin	Desert	102.946	38.6145	1378	8	114							17.2735	1.50767	17.2735	1.50767	11.4571	Recretohalophyte	shrub	dicotyledon
				Tournefortia sibirica	Boraginaceae	North, China	Plain area	Meadow	120.694	42.9278	363	6.84167	397							33.225	4.0705	33.225	4.0705	8.16239	Recretohalophyte	herb	dicotyledon	C3
				Tournefortia sibirica	Boraginaceae	North, China	Plain area	Meadow	109.529	39.1341	1338	6.89583	382							33.802	3.30067	33.802	3.30067	10.241	Recretohalophyte	herb	dicotyledon	C3
				Tournefortia sibirica	Boraginaceae	North, China	Ningmeng plateau	Desert	104.999	37.4709	1354	9.14583	198							45.0215	2.94033	45.0215	2.94033	15.3117	Recretohalophyte	herb	dicotyledon	C3
				Zygophyllum xanthoxylon	Zygophyllaceae	North, China	Arid inland basin	Desert	103.629	39.1325	1309	8.16667	101							20.5405	1.436	20.5405	1.436	14.304	Euhalophyte	shrub	dicotyledon
51	Ecological and biological characteristics of Hibiscus tiliaceus, a mangrove associate in China	Zhang et al.,	2012	Hibiscus tiliaceus	Malvaceae	Zhanjiang, Guangzhou	Tropically coastal saline soil region	Seaside	110.15	29.93										20.9	2.7	20.9	2.7	7.74074	Recretohalophyte	tree	dicotyledon
52	Carbon, nitrogen and phosphorus contents and their ecological stoichiometry characteristics in leaves of Casuarina equisetifolia and Ipomoea pes-caprae in the coastal zone of Hainan Island	Zhang et al.,	2020	lpomoea pescaprae	Convolvulaceae	Hainandao	Tropically coastal saline soil region	Seaside	109.83	19.15		25.2	1505.6							12.84	2.06				Recretohalophyte	herb	dicotyledon
53	Community characteristics and leaf stoichiometric traits of desert ecosystems regulated by precipitation and soil in an arid area of china	Zhang et al.,	2018	Nitraria tangutorum	Zygophyllaceae	Heihe river basin, Neimenggu	Arid inland basin	Salt lake shore	101.25	42.51	982	7.5	39							13.49	1.34	13.49	1.34	10.0672	Euhalophyte	shrub	dicotyledon
				Haloxylon ammodendron	Chenopodiaceae	Heihe river basin, Neimenggu	Arid inland basin	Salt lake shore	101.37	42.27	920	7.5	35							21.06	1.15	21.06	1.15	18.313	Euhalophyte	shrub	dicotyledon
54	Stress resistance characteristics of Calophyllum inophyllum, a tropical beach plant.	Zhang et al.,	2019	Calophylum inophyllum	Guttiferae	Dongdao, Xishaqundao	Tropically coastal saline soil region	Seaside	112.73	16.67	4.5	26.5	1500	8.12		4.59	1.94	1.27	1.52756	15.529	2.218	15.529	2.218	7.00135	Recretohalophyte	tree	dicotyledon
55	Carbon and nitrogen traits of typical shrubs in grassland of northern Xinjiang, China	Zhang et al.,	2018	Ceratoides latens	Chenopodiaceae	Tianshan, Xijiang	Arid inland basin	Desert				2.5	175							19.7		19.7			Euhalophyte	shrub	dicotyledon
				Haloxylon ammodendron	Chenopodiaceae	Tianshan, Xijiang	Arid inland basin	Desert				2.5	175							21.7		21.7			Euhalophyte	shrub	dicotyledon
				Reaumuria soongorica	Tamaricaceae	Tianshan, Xijiang	Arid inland basin	Desert				2.5	175							24.2		24.2			Recretohalophyte	shrub	dicotyledon
				Salsola collina	Chenopodiaceae	Tianshan, Xijiang	Arid inland basin	Desert				2.5	175							20.5		20.5			Euhalophyte	herb	dicotyledon	C4
				Kalidium foliatum	Chenopodiaceae	Tianshan, Xijiang	Arid inland basin	Desert				2.5	175							24.2		24.2			Euhalophyte	shrub	dicotyledon
				Nanophyton erinaceum	Chenopodiaceae	Tianshan, Xijiang	Arid inland basin	Desert				2.5	175							16.4		16.4			Euhalophyte	shrub	dicotyledon
56	Leaf C: N: P stoichiometrical and morphological traits of Haloxylon ammodendron over plantation age sequences in an oasis-desert ecotone in North	Zhang et al.,	2016	Haloxylon ammodendron	Chenopodiaceae	Linze station, Lanzhou	Arid inland basin	Salt lake shore	100.13	39.35	1378	7.6	117	9.29		5.75	0.08	0.58	0.137931	20.2	1.6	20.2	1.6	12.625	Euhalophyte	shrub	dicotyledon
				Haloxylon ammodendron	Chenopodiaceae	Linze station, Lanzhou	Arid inland basin	Salt lake shore	100.15	39.38	1387.3	7.6	117	10.24		6.57	0.17	0.55	0.309091	31	1.76	31	1.76	17.6136	Euhalophyte	shrub	dicotyledon
				Haloxylon ammodendron	Chenopodiaceae	Linze station, Lanzhou	Arid inland basin	Salt lake shore	100.15	39.37	1388	7.6	117	10.1		7.2	0.25	0.58	0.431034	32.7	1.77	32.7	1.77	18.4746	Euhalophyte	shrub	dicotyledon
				Haloxylon ammodendron	Chenopodiaceae	Linze station, Lanzhou	Arid inland basin	Salt lake shore	100.15	39.37	1385	7.6	117	9.94		8.55	0.31	0.68	0.455882	33.4	1.82	33.4	1.82	18.3516	Euhalophyte	shrub	dicotyledon
				Haloxylon ammodendron	Chenopodiaceae	Linze station, Lanzhou	Arid inland basin	Salt lake shore	100.15	39.38	1387.3	7.6	117	10.28		8.32	0.29	0.62	0.467742	33.8	1.86	33.8	1.86	18.172	Euhalophyte	shrub	dicotyledon
				Haloxylon ammodendron	Chenopodiaceae	Linze station, Lanzhou	Arid inland basin	Salt lake shore	100.15	39.38	1387.3	7.6	117	10.21		7.73	0.28	0.56	0.5	34.8	1.91	34.8	1.91	18.2199	Euhalophyte	shrub	dicotyledon
				Haloxylon ammodendron	Chenopodiaceae	Linze station, Lanzhou	Arid inland basin	Salt lake shore	100.14	39.38	1388	7.6	117	10.26		11.29	0.54	0.72	0.75	32.2	1.78	32.2	1.78	18.0899	Euhalophyte	shrub	dicotyledon
57	Leaf traits and ecological stoichiometry of dominant desert species across oasis-Gobi desert ecotone in the lower reaches of Heihe River, China	Zhang et al.,	2019	Tamarix ramosissima	Tamaricaceae	Ejina oasis, Xinjiang	Arid inland basin	Salt lake shore	101.04	42.11	1000	8.57	29							16.51	0.64	16.51	0.64	25.8	Recretohalophyte	herb	dicotyledon
58	Effects of different disturbance treatments on the stoichiometric characteristics of stems, leaves and assimilative branches of Alhagi sparsifolia Shap.	Zhao et al.,	2017	Alhagi pseudalhagi	Leguminosae	Taklimakan desert, Xinjiang	Arid inland basin	Desert	81.11	37.4	1371	11.9	35.1							10.83	1.25	10.83	1.25	8.664	Pseudohalophyte	shrub	dicotyledon
59	Ecological stoichiometrical analysis on the strategies of utilization of nitrogen and phosphorus in Phragmites australis and Spartina alterni flora in Chongming Dongtan wetland	Zhao et al.,	2012	Phragmites communis	Gramineae	Chongmingdao, Shanghai	Coastal saline soil region	Seaside	121.75	31.5		15.3	1143.7							8.35	0.72	8.35	0.72	11.5972	Pseudohalophyte	herb	monocotyledon	C3
				Spartina alterniflora	Gramineae	Chongmingdao, Shanghai	Coastal saline soil region	Seaside	121.75	31.5		15.3	1143.7							7.07	0.74	7.07	0.74	9.55405	Recretohalophyte	herb	monocotyledon	C4
60	The C, N and P stoichiometry of dominant species in different land use types in a desert-oasis ecotone of the Southern Taklimakan Desert.	Zhou et al.,	2018	Alhagi pseudalhagi	Leguminosae	Taklimakan desert, Xinjiang	Arid inland basin	Desert				11.5	60							12.82	2.21	12.778	1.556	8.21208	Pseudohalophyte	shrub	dicotyledon
				Alhagi pseudalhagi	Leguminosae	Taklimakan desert, Xinjiang	Arid inland basin	Desert				11.5	60							14	1.64				Pseudohalophyte	shrub	dicotyledon
				Alhagi pseudalhagi	Leguminosae	Taklimakan desert, Xinjiang	Arid inland basin	Desert				11.5	60							11.83	1.19				Pseudohalophyte	shrub	dicotyledon
				Alhagi pseudalhagi	Leguminosae	Taklimakan desert, Xinjiang	Arid inland basin	Desert				11.5	60							10.45	1.01				Pseudohalophyte	shrub	dicotyledon
				Alhagi pseudalhagi	Leguminosae	Taklimakan desert, Xinjiang	Arid inland basin	Desert				11.5	60							14.79	1.73				Pseudohalophyte	shrub	dicotyledon
61	Leaf C, N, P stoichiometry and nutrient resorption characteristics among four mangrove tree species in the Zhangjiangkou wetland, Fujian Province	Zhou et al.,	2020	Bruguiera gymnorrhiza	Rhizophoraceae	Yunxiaoxian, Fujian	Coastal saline soil region	Seaside	117.45	23.91		21.2	1714.5							15.21	1.09	15.21	1.09	13.9541	Recretohalophyte	shrub	dicotyledon
				Kandelia candel	Rhizophoraceae	Yunxiaoxian, Fujian	Coastal saline soil region	Seaside	117.45	23.91		21.2	1714.5							18.03	1.56	18.03	1.56	11.5577	Recretohalophyte	shrub	dicotyledon
				Karelinia caspica	Compositae	Taklimakan desert, Xinjiang	Arid inland basin	Desert				11.5	60							13.04	1.82	15.765	1.685	9.35608	Euhalophyte	herb	dicotyledon	C3
				Karelinia caspica	Compositae	Taklimakan desert, Xinjiang	Arid inland basin	Desert				11.5	60							16.34	1.67				Euhalophyte	herb	dicotyledon	C3
				Karelinia caspica	Compositae	Taklimakan desert, Xinjiang	Arid inland basin	Desert				11.5	60							16.16	1.55				Euhalophyte	herb	dicotyledon	C3
				Karelinia caspica	Compositae	Taklimakan desert, Xinjiang	Arid inland basin	Desert				11.5	60							17.52	1.7				Euhalophyte	herb	dicotyledon	C3
				Tamarix chinensis	Tamaricaceae	Taklimakan desert, Xinjiang	Arid inland basin	Desert				11.5	60							11.09	0.82	9.22	0.932	9.8927	Recretohalophyte	shrub	dicotyledon
				Tamarix chinensis	Tamaricaceae	Taklimakan desert, Xinjiang	Arid inland basin	Desert				11.5	60							8.11	0.7				Recretohalophyte	shrub	dicotyledon
				Tamarix chinensis	Tamaricaceae	Taklimakan desert, Xinjiang	Arid inland basin	Desert				11.5	60							9.89	0.97				Recretohalophyte	shrub	dicotyledon
				Tamarix chinensis	Tamaricaceae	Taklimakan desert, Xinjiang	Arid inland basin	Desert				11.5	60							6.92	1.17				Recretohalophyte	shrub	dicotyledon
				Tamarix chinensis	Tamaricaceae	Taklimakan desert, Xinjiang	Arid inland basin	Desert				11.5	60							10.09	1				Recretohalophyte	shrub	dicotyledon
62	Carbon, nitrogen and phosphorus ecological stoichiometry characteristics of herbs in the coastal wetland of Fujian, Zhejiang and Shanghai	Zhu	2017	Cyperus malaccensis var. brevifolius	Cyperaceae	Fujiang, Zhejiang, Shanghai	Coastal saline soil region	Seaside												15.08	2.33	15.08	2.33	6.4721	Pseudohalophyte	herb	monocotyledon	C4
				Phragmites communis	Gramineae	Tarin basin, Xinjiang	Arid inland basin	Desert	81.44	40.61	1012	12.4	44.7							13.53	1.23	13.53	1.23	11	Pseudohalophyte	herb	monocotyledon	C3
				Phragmites communis	Gramineae	Fujiang, Zhejiang, Shanghai	Coastal saline soil region	Seaside												13.69	1.33	13.69	1.33	10.2932	Pseudohalophyte	herb	monocotyledon	C3
				Spartina alterniflora	Gramineae	Fujiang, Zhejiang, Shanghai	Coastal saline soil region	Seaside												11.65	1.67	11.65	1.67	6.97605	Recretohalophyte	herb	monocotyledon	C4
				Suaeda australis	Chenopodiaceae	Fujiang, Zhejiang, Shanghai	Coastal saline soil region	Seaside												16.81	2.14	16.81	2.14	7.85514	Euhalophyte	shrub	dicotyledon
63	Leaf functional traits of Ceratoides Latens in northern slope of Kunlun Mountain and its regional difference with the Altitude. Journal of Desert Research	Zhu et al.,	2010	Ceratoides latens	Chenopodiaceae	Kunlunshan, Xinjiang	Arid inland basin	Desert	89.72	36.43	2190	4.7	100							23.504	2.2043	23.504	2.2043	10.6628	Euhalophyte	shrub	dicotyledon
				Ceratoides latens	Chenopodiaceae	Kunlunshan, Xinjiang	Arid inland basin	Desert	89.72	36.43	2390	4.7	100							25.29	2.3613	25.29	2.3613	10.7102	Euhalophyte	shrub	dicotyledon
				Ceratoides latens	Chenopodiaceae	Kunlunshan, Xinjiang	Arid inland basin	Desert	89.72	36.43	2595	4.7	100							26.3993	2.4995	26.3993	2.4995	10.5618	Euhalophyte	shrub	dicotyledon
